# Supplementary material for: Reconstruction of Litopenaeus vannamei Genome-Scale Metabolic Network Model and Nutritional Requirements Analysis of Different Shrimp Commercial Varieties
Source: Front Genet. 2021 May 12;12:658109. doi: 10.3389/fgene.2021.658109 (PMC8149995; doi:10.3389/fgene.2021.658109)
Supplement: Supplementary File 1 — The results of Nutritional composition detection for the five commercial varieties of L. vannamei. [file Table_1.XLSX]

## Sheet: Lutai
Test items	Test results	Units	Compands ID
water	74.7	g/100g	C00001
Glucose	0.41	g/100g	C00267
Fructose	0.1	g/100g	C00095
sucrose	0.1	g/100g	C00089
Lactose	0.1	g/100g	C00243
maltose	0.1	g/100g	C00208
P	296	mg/100g	C19162
Ca	304	mg/kg	C00076
Cu	6.54	mg/kg	C00070
Fe	10.5	mg/kg	C00023
K	4.26	g/kg	C00238
Mg	375	mg/kg	C00305
Mn	0.907	mg/kg	C00034
Na	898	mg/kg	C01330
Zn	14.6	mg/kg	C00038
Se	0.311	mg/kg	C01529
CMP	1.63	mg/100g	C00055
AMP	1.85	mg/100g	C00020
UMP	5.17	mg/100g	C00105
GMP	3.72	mg/100g	C00144
IMP	198.86	mg/100g	C00130
ASP	2.06135	g/100g	C00049
THR	0.78375	g/100g	C00188
SER	0.786	g/100g	C00065
GLU	3.3769	g/100g	C00025
GLY	1.48105	g/100g	C00037
ALA	1.25815	g/100g	C00041
VAL	0.91605	g/100g	C00183
MET	0.5873	g/100g	C00073
ILE	0.85775	g/100g	C00407
LEU	1.82595	g/100g	C00123
TYR	0.70825	g/100g	C00082
PHE	0.88255	g/100g	C00079
LYS	1.66185	g/100g	C00047
NH3	0.31755	g/100g	C00014
HIS	0.42195	g/100g	C00135
ARG	2.08325	g/100g	C00062
PRO	1.08405	g/100g	C00148
TRP	0.18	g/100g	C00078
CYS	0.266878	g/100g	C00097
Lauric acid	0.00159303	g/100g	C02679
Tridecylic acid	0.000996257	g/100g	M00001
Myristic acid	0.0218824	g/100g	C06424
Pentadecylic acid	0.0139968	g/100g	C16537
Palmitic acid	0.346954	g/100g	C00249
Palmitoleic acid	0.0815099	g/100g	C08362
Stearic acid	0.139178	g/100g	C01530
Oleic acid	0.214026	g/100g	C00712
Linoleic acid	0.29323	g/100g	C01595
Arachidic acid	0.0101168	g/100g	C06425
α-Linolenic acid	0.0436444	g/100g	C06427
Behenic acid	0.0125806	g/100g	C08281
Dihomo-γ-linolenoic acid	0.00460061	g/100g	C03242
Erucic acid	0.00313052	g/100g	C08316
Arachidonic acid	0.0473123	g/100g	C00219
Nervonic acid（Selacholeic)	0.00395299	g/100g	C08323
all cis-4,7,10,13,16,19-Docosahexaenoic acid	0.173409	g/100g	C06429
Margaric acid	0.0200277	g/101g	M00002
cis-10- Heptadecenoic acid	0.00522412	g/102g	M00003
cis-11-Eicosenoic acid	0.0191335	g/103g	C16526
HeneiCosanoic acid	0.00282313	g/104g	M00004
all cis-11,14 -Eicosadienoic acid	0.0209827	g/105g	C16525
all cis-11,14,17- Eicosatrienoic acid	0.0123847	g/106g	C16522
Tricosanoic acid	0.00576828	g/107g	M00005
all cis-5,8,11,14,17-Eicosapentaenoic acid	0.118315	g/108g	C06428

## Sheet: Riyekuai
Test items	Test results	Units	Compands ID
water	73.9	g/100g	C00001
Glucose	0.523	g/100g	C00267
Fructose	0.1	g/100g	C00095
sucrose	0.1	g/100g	C00089
Lactose	0.1	g/100g	C00243
maltose	0.1	g/100g	C00208
P	291	mg/100g	C19162
Ca	314	mg/kg	C00076
Cu	8.18	mg/kg	C00070
Fe	9.05	mg/kg	C00023
K	2.99	g/kg	C00238
Mg	361	mg/kg	C00305
Mn	0.566	mg/kg	C00034
Na	1.19	g/kg	C01330
Zn	15.3	mg/kg	C00038
Se	0.232	mg/kg	C01529
CMP	0.9	mg/100g	C00055
AMP	1.13	mg/100g	C00020
UMP	4.24	mg/100g	C00105
GMP	2.42	mg/100g	C00144
IMP	185.94	mg/100g	C00130
ASP	2.06495	g/100g	C00049
THR	0.7652	g/100g	C00188
SER	0.75605	g/100g	C00065
GLU	3.34415	g/100g	C00025
GLY	1.45055	g/100g	C00037
ALA	1.2254	g/100g	C00041
VAL	0.9061	g/100g	C00183
MET	0.58735	g/100g	C00073
ILE	0.83525	g/100g	C00407
LEU	1.5276	g/100g	C00123
TYR	0.71335	g/100g	C00082
PHE	0.87535	g/100g	C00079
LYS	1.6303	g/100g	C00047
NH3	0.3023	g/100g	C00014
HIS	0.41965	g/100g	C00135
ARG	2.0351	g/100g	C00062
PRO	1.16715	g/100g	C00148
TRP	0.17	g/100g	C00078
CYS	0.254869	g/100g	C00097
Lauric acid	0.00159303	g/100g	C02679
Myristic acid	0.0218824	g/100g	C06424
Pentadecylic acid	0.0139968	g/100g	C16537
Palmitic acid	0.346954	g/100g	C00249
Palmitoleic acid	0.0815099	g/100g	C08362
Stearic acid	0.139178	g/100g	C01530
Oleic acid	0.214026	g/100g	C00712
Linoleic acid	0.29323	g/100g	C01595
Arachidic acid	0.0101168	g/100g	C06425
α-Linolenic acid	0.0436444	g/100g	C06427
Behenic acid	0.0125806	g/100g	C08281
Dihomo-γ-linolenoic acid	0.00460061	g/100g	C03242
Erucic acid	0.00313052	g/100g	C08316
Arachidonic acid	0.0473123	g/100g	C00219
Nervonic acid（Selacholeic)	0.00395299	g/100g	C08323
all cis-4,7,10,13,16,19-Docosahexaenoic acid	0.173409	g/100g	C06429
Margaric acid	0.0227153	g/100g	M00002
cis-10- Heptadecenoic acid	0.00533036	g/100g	M00003
cis-11-Eicosenoic acid	0.032018	g/100g	C16526
HeneiCosanoic acid	0.00352755	g/100g	M00004
all cis-11,14 -Eicosadienoic acid	0.0363436	g/100g	C16525
all cis-11,14,17- Eicosatrienoic acid	0.0158427	g/100g	C16522
Tricosanoic acid	0.00830313	g/100g	M00005
all cis-5,8,11,14,17-Eicosapentaenoic acid	0.100691	g/100g	C06428

## Sheet: Kehai
Test items	Test results	Units	Compands ID
water	76.1	g/100g	C00001
Glucose	0.214	g/100g	C00267
Fructose	0.1	g/100g	C00095
sucrose	0.1	g/100g	C00089
Lactose	0.1	g/100g	C00243
maltose	0.1	g/100g	C00208
P	271	mg/100g	C19162
Ca	401	mg/kg	C00076
Cu	8.44	mg/kg	C00070
Fe	25.3	mg/kg	C00023
K	3.3	g/kg	C00238
Mg	353	mg/kg	C00305
Mn	1.46	mg/kg	C00034
Na	1.09	g/kg	C01330
Zn	13.8	mg/kg	C00038
Se	0.247	mg/kg	C01529
CMP	1.47	mg/100g	C00055
AMP	4.64	mg/100g	C00020
UMP	3.9	mg/100g	C00105
GMP	2.12	mg/100g	C00144
IMP	123.55	mg/100g	C00130
ASP	1.9667	g/100g	C00049
THR	0.73705	g/100g	C00188
SER	0.7446	g/100g	C00065
GLU	3.18785	g/100g	C00025
GLY	1.52765	g/100g	C00037
ALA	1.2454	g/100g	C00041
VAL	0.8533	g/100g	C00183
MET	0.5491	g/100g	C00073
ILE	0.8047	g/100g	C00407
LEU	1.68545	g/100g	C00123
TYR	0.6731	g/100g	C00082
PHE	0.84155	g/100g	C00079
LYS	1.5521	g/100g	C00047
NH3	0.28625	g/100g	C00014
HIS	0.39575	g/100g	C00135
ARG	1.8929	g/100g	C00062
PRO	1.13065	g/100g	C00148
TRP	0.17	g/100g	C00078
CYS	0.249252	g/100g	C00097
Lauric acid	0.00159303	g/100g	C02679
Myristic acid	0.0218824	g/100g	C06424
Pentadecylic acid	0.0139968	g/100g	C16537
Palmitic acid	0.346954	g/100g	C00249
Palmitoleic acid	0.0815099	g/100g	C08362
Stearic acid	0.139178	g/100g	C01530
Oleic acid	0.214026	g/100g	C00712
Linoleic acid	0.29323	g/100g	C01595
Arachidic acid	0.0101168	g/100g	C06425
α-Linolenic acid	0.0436444	g/100g	C06427
Behenic acid	0.0125806	g/100g	C08281
Dihomo-γ-linolenoic acid	0.00460061	g/100g	C03242
Erucic acid	0.00313052	g/100g	C08316
Arachidonic acid	0.0473123	g/100g	C00219
Nervonic acid（Selacholeic)	0.00395299	g/100g	C08323
all cis-4,7,10,13,16,19-Docosahexaenoic acid	0.173409	g/100g	C06429
Lignoceric acid	0.00688976	g/100g	C08320
Margaric acid	0.0160708	g/100g	M00002
cis-10- Heptadecenoic acid	0.00341193	g/100g	M00003
cis-11-Eicosenoic acid	0.0148285	g/100g	C16526
HeneiCosanoic acid	0.00262886	g/100g	M00004
all cis-11,14 -Eicosadienoic acid	0.0147627	g/100g	C16525
all cis-11,14,17- Eicosatrienoic acid	0.00482983	g/100g	C16522
Tricosanoic acid	0.00493838	g/100g	M00005
all cis-5,8,11,14,17-Eicosapentaenoic acid	0.0797762	g/100g	C06428

## Sheet: Guangtai
Test items	Test results	Units	Compands ID
water	76.8	g/100g	C00001
Glucose	0.267	g/100g	C00267
Fructose	0.1	g/100g	C00095
sucrose	0.1	g/100g	C00089
Lactose	0.1	g/100g	C00243
maltose	0.1	g/100g	C00208
P	272	mg/100g	C19162
Ca	414	mg/kg	C00076
Cu	9.08	mg/kg	C00070
Fe	7.52	mg/kg	C00023
K	2.98	g/kg	C00238
Mg	350	mg/kg	C00305
Mn	0.522	mg/kg	C00034
Na	1.07	g/kg	C01330
Zn	13.9	mg/kg	C00038
Se	0.239	mg/kg	C01529
CMP	0.9	mg/100g	C00055
AMP	2.44	mg/100g	C00020
UMP	2.8	mg/100g	C00105
GMP	1.58	mg/100g	C00144
IMP	118.32	mg/100g	C00130
ASP	1.85505	g/100g	C00049
THR	0.69105	g/100g	C00188
SER	0.6979	g/100g	C00065
GLU	3.0327	g/100g	C00025
GLY	1.4899	g/100g	C00037
ALA	1.1717	g/100g	C00041
VAL	0.81265	g/100g	C00183
MET	0.5287	g/100g	C00073
ILE	0.76605	g/100g	C00407
LEU	1.4438	g/100g	C00123
TYR	0.64865	g/100g	C00082
PHE	0.80335	g/100g	C00079
LYS	1.4831	g/100g	C00047
NH3	0.28215	g/100g	C00014
HIS	0.37405	g/100g	C00135
ARG	1.8185	g/100g	C00062
PRO	0.85255	g/100g	C00148
TRP	0.112754	g/100g	C00078
CYS	0.219764	g/100g	C00097
Myristic acid	0.0218824	g/100g	C06424
Pentadecylic acid	0.0139968	g/100g	C16537
Palmitic acid	0.346954	g/100g	C00249
Palmitoleic acid	0.0815099	g/100g	C08362
Stearic acid	0.139178	g/100g	C01530
Oleic acid	0.214026	g/100g	C00712
Linoleic acid	0.29323	g/100g	C01595
Arachidic acid	0.0101168	g/100g	C06425
α-Linolenic acid	0.0436444	g/100g	C06427
Behenic acid	0.0125806	g/100g	C08281
Dihomo-γ-linolenoic acid	0.00460061	g/100g	C03242
Arachidonic acid	0.0473123	g/100g	C00219
Nervonic acid（Selacholeic)	0.00395299	g/100g	C08323
all cis-4,7,10,13,16,19-Docosahexaenoic acid	0.173409	g/100g	C06429
Lignoceric acid	0.00688976	g/100g	C08320
Margaric acid	0.0151266	g/100g	M00002
cis-10- Heptadecenoic acid	0.00255209	g/100g	M00003
cis-11-Eicosenoic acid	0.0101179	g/100g	C16526
HeneiCosanoic acid	0.00196845	g/100g	M00004
all cis-11,14 -Eicosadienoic acid	0.0135811	g/100g	C16525
all cis-11,14,17- Eicosatrienoic acid	0.00818168	g/100g	C16522
Tricosanoic acid	0.00501701	g/100g	M00005
all cis-5,8,11,14,17-Eicosapentaenoic acid	0.0658537	g/100g	C06428

## Sheet: Puruiying
Test items	Test results	Units	Compands ID
water	76.9	g/100g	C00001
Glucose	0.437	g/100g	C00267
Fructose	0.1	g/100g	C00095
sucrose	0.1	g/100g	C00089
Lactose	0.1	g/100g	C00243
maltose	0.1	g/100g	C00208
P	277	mg/100g	C19162
Ca	644	mg/kg	C00076
Cu	7.95	mg/kg	C00070
Fe	9.78	mg/kg	C00023
K	3.85	g/kg	C00238
Mg	367	mg/kg	C00305
Mn	0.808	mg/kg	C00034
Na	909	mg/kg	C01330
Zn	13.9	mg/kg	C00038
Se	0.297	mg/kg	C01529
CMP	2	mg/100g	C00055
AMP	2.71	mg/100g	C00020
UMP	5.14	mg/100g	C00105
GMP	2.87	mg/100g	C00144
IMP	52.32	mg/100g	C00130
ASP	1.81135	g/100g	C00049
THR	0.67355	g/100g	C00188
SER	0.67065	g/100g	C00065
GLU	2.93695	g/100g	C00025
GLY	1.40105	g/100g	C00037
ALA	1.16295	g/100g	C00041
VAL	0.795	g/100g	C00183
MET	0.51115	g/100g	C00073
ILE	0.74575	g/100g	C00407
LEU	1.4649	g/100g	C00123
TYR	0.6413	g/100g	C00082
PHE	0.77255	g/100g	C00079
LYS	1.44	g/100g	C00047
NH3	0.2803	g/100g	C00014
HIS	0.3619	g/100g	C00135
ARG	1.782	g/100g	C00062
PRO	0.89755	g/100g	C00148
TRP	0.133529	g/100g	C00078
CYS	0.214499	g/100g	C00097
Myristic acid	0.0218824	g/100g	C06424
Pentadecylic acid	0.0139968	g/100g	C16537
Palmitic acid	0.346954	g/100g	C00249
Palmitoleic acid	0.0815099	g/100g	C08362
Stearic acid	0.139178	g/100g	C01530
Oleic acid	0.214026	g/100g	C00712
Linoleic acid	0.29323	g/100g	C01595
Arachidic acid	0.0101168	g/100g	C06425
α-Linolenic acid	0.0436444	g/100g	C06427
Behenic acid	0.0125806	g/100g	C08281
Dihomo-γ-linolenoic acid	0.00460061	g/100g	C03242
Arachidonic acid	0.0473123	g/100g	C00219
Nervonic acid（Selacholeic)	0.00395299	g/100g	C08323
all cis-4,7,10,13,16,19-Docosahexaenoic acid	0.173409	g/100g	C06429
Lignoceric acid	0.00688976	g/100g	C08320
Erucic acid	0.00313052	g/100g	C08316
Margaric acid	0.0148303	g/100g	M00002
cis-10- Heptadecenoic acid	0.00280482	g/100g	M00003
cis-11-Eicosenoic acid	0.0129325	g/100g	C16526
HeneiCosanoic acid	0.00186888	g/100g	M00004
all cis-11,14 -Eicosadienoic acid	0.0116991	g/100g	C16525
all cis-11,14,17- Eicosatrienoic acid	0.0091181	g/100g	C16522
Tricosanoic acid	0.00517946	g/100g	M00005
all cis-13,16- Docosadienoic acid	0.00892402	g/100g	C16533
all cis-5,8,11,14,17-Eicosapentaenoic acid	0.0664252	g/100g	C06428
